# Supplementary material for: Responsiveness to Hedgehog Pathway Inhibitors in T-Cell Acute Lymphoblastic Leukemia Cells Is Highly Dependent on 5′AMP-Activated Kinase Inactivation
Source: Int J Mol Sci. 2021 Jun 15;22(12):6384. doi: 10.3390/ijms22126384 (PMC8232330; doi:10.3390/ijms22126384)
Supplement: Supplementary file 1 [file ijms-22-06384-s001.zip]

Archive with 3 entries (3 files):
- Supplementary Information.pdf
- Supplementary Table S1_MIX_A_phosphopeptides_Total.xlsx
- Supplementary Table S2_MIX_B_phosphopeptides_Total.xlsx
